# Supplementary material for: Use of a draft genome of coffee (Coffea arabica) to identify SNPs associated with caffeine content
Source: Plant Biotechnol J. 2018 Apr 13;16(10):1756–66. doi: 10.1111/pbi.12912 (PMC6131422; doi:10.1111/pbi.12912)
Supplement: Supplementary file 2 — Table S6a 10 most common pathways. Table S6b 80 enzymes recorded from 1444 TAVs. Table S6c 79 pathways recorded from 1444 TAVs. Table S7 Detailed information of 66 SNPs associated with caffeine detected by KEGG pathway analysis. [file PBI-16-1756-s002.xlsx]

## Sheet: 6
Table S6a: 10 most common pathways
No	Pathways	# seq	# EC
1	Purine metabolism	43	8
2	Thiamine metabolism	29	2
3	Biosynthesis of antibiotics	15	15
4	Starch and sucrose metabolism	15	11
5	Pyrimidine metabolism	9	2
6	Aminobenzoate degradation	8	1
7	T cell receptor signaling pathway	6	2
8	Phenylpropanoid biosynthesis	5	3
9	Glyoxylate and dicarboxylate metabolism	4	4
10	Glycerolipid metabolism	4	4
Table S6b: 80 enzymes recorded from 1,444 TAVs
No	Enzyme	Pathway	Pathway ID	#Enzs in Pathway	#Seqs in Pathway	Seqs
1	ec:2.4.1.14 - synthase	Starch and sucrose metabolism	map00500	11	1	g53846.t1.cds
2	ec:2.5.1.27 - dimethylallyltransferase	Zeatin biosynthesis	map00908	2	1	g80426.t1.cds
3	ec:2.7.2.11 - 5-kinase	Arginine and proline metabolism, Biosynthesis of antibiotics, Carbapenem biosynthesis	map00330, map01130, map00332	2, 15, 1	1	g17583.t1.cds
4	ec:2.5.1.58 - farnesyltransferase	Biosynthesis of antibiotics, Terpenoid backbone biosynthesis	map01130, map00900	15, 2	1	g61484.t1.cds
5	ec:1.21.3.3 - oxidase	Isoquinoline alkaloid biosynthesis	map00950	2	1	g1868.t1.cds
6	ec:1.11.1.7 - lactoperoxidase	Phenylpropanoid biosynthesis	map00940	3	3	g99117.t1.cds, g34725.t1.cds, g13599.t1.cds
7	ec:3.6.1.3 - adenylpyrophosphatase	Purine metabolism	map00230	8	24	g25638.t1.cds, g99687.t1.cds, g4317.t1.cds, g82740.t1.cds, g77034.t1.cds, g47093.t1.cds, g37716.t1.cds, g68141.t1.cds, g86436.t1.cds, g7536.t1.cds, g76537.t1.cds, g34255.t1.cds, g35557.t1.cds, g91618.t1.cds, g23280.t1.cds, g22662.t1.cds, g19768.t1.cds, g65367.t1.cds, g49907.t1.cds, g75921.t1.cds, g4530.t1.cds, g12076.t1.cds, g32390.t1.cds, g41366.t1.cds
8	ec:2.3.1.20 - O-acyltransferase	Glycerolipid metabolism, Cutin, suberine and wax biosynthesis	map00561, map00073	4, 1	1	g17206.t1.cds
9	ec:1.3.3.9 - synthase	Monoterpenoid biosynthesis	map00902	1	1	g56485.t1.cds
10	ec:6.1.1.7 - ligase	Aminoacyl-tRNA biosynthesis	map00970	2	1	g64284.t1.cds
11	ec:3.1.3.2 - phosphatase	Riboflavin metabolism	map00740	5	1	g25667.t1.cds
12	ec:3.2.1.51 - alpha-fucosidase	Other glycan degradation	map00511	2	1	g62006.t1.cds
13	ec:3.2.1.24 - alpha-D-mannosidase	Other glycan degradation	map00511	2	1	g48083.t1.cds
14	ec:2.3.1.74 - synthase	Flavonoid biosynthesis	map00941	2	1	g900.t1.cds
15	ec:3.1.3.16 - phosphatase	Th1 and Th2 cell differentiation, T cell receptor signaling pathway	map04658, map04660	1, 2	3	g46486.t1.cds, g76962.t1.cds, g32410.t1.cds
16	ec:3.1.3.12 - trehalose 6-phosphatase	Starch and sucrose metabolism	map00500	11	1	g23706.t1.cds
17	ec:2.4.1.234 - 3-O-galactosyltransferase	Flavone and flavonol biosynthesis	map00944	1	1	g86412.t1.cds
18	ec:1.1.1.195 - dehydrogenase	Phenylpropanoid biosynthesis	map00940	3	1	g93973.t1.cds
19	ec:1.8.1.4 - dehydrogenase	Glycolysis / Gluconeogenesis, Glycine, serine and threonine metabolism, Valine, leucine and isoleucine degradation, Biosynthesis of antibiotics, Citrate cycle (TCA cycle), Propanoate metabolism, Pyruvate metabolism	map00010, map00260, map00280, map01130, map00020, map00640, map00620	3, 3, 3, 15, 1, 3, 3	1	g98921.t1.cds
20	ec:1.1.1.95 - dehydrogenase	Glycine, serine and threonine metabolism, Biosynthesis of antibiotics, Methane metabolism	map00260, map01130, map00680	3, 15, 3	1	g30006.t1.cds
21	ec:1.14.11.15 - 3beta-dioxygenase	Diterpenoid biosynthesis	map00904	1	1	g21691.t1.cds
22	ec:2.7.4.3 - kinase	Biosynthesis of antibiotics, Thiamine metabolism, Purine metabolism	map01130, map00730, map00230	15, 2, 8	1	g35557.t1.cds
23	ec:1.1.1.34 - reductase (NADPH)	Biosynthesis of antibiotics, Terpenoid backbone biosynthesis	map01130, map00900	15, 2	1	g54931.t1.cds
24	ec:1.3.1.13 - dehydrogenase (NADP+)	Biosynthesis of antibiotics, Phenylalanine, tyrosine and tryptophan biosynthesis	map01130, map00400	15, 3	1	g78670.t1.cds
25	ec:2.7.7.69 - phosphorylase	Ascorbate and aldarate metabolism	map00053	3	1	g90118.t1.cds
26	ec:2.7.8.27 - synthase	Sphingolipid metabolism	map00600	1	1	g78318.t1.cds
27	ec:3.2.1.113 - 1,2-alpha-mannosidase	Various types of N-glycan biosynthesis, N-Glycan biosynthesis	map00513, map00510	1, 1	1	g48083.t1.cds
28	ec:2.4.1.12 - synthase (UDP-forming)	Starch and sucrose metabolism	map00500	11	3	g4863.t1.cds, g31509.t1.cds, g19567.t1.cds
29	ec:3.5.4.26 - deaminase	Riboflavin metabolism	map00740	5	1	g24177.t1.cds
30	ec:2.3.1.47 - synthase	Biotin metabolism	map00780	1	1	g39086.t1.cds
31	ec:4.1.1.2 - decarboxylase	Glyoxylate and dicarboxylate metabolism	map00630	4	1	g45993.t1.cds
32	ec:1.2.1.2 - dehydrogenase	Glyoxylate and dicarboxylate metabolism, Methane metabolism	map00630, map00680	4, 3	1	g30006.t1.cds
33	ec:2.4.1.34 - synthase	Starch and sucrose metabolism	map00500	11	2	g41850.t1.cds, g64054.t1.cds
34	ec:2.3.1.1 - N-acetyltransferase	Biosynthesis of antibiotics, Arginine biosynthesis	map01130, map00220	15, 1	1	g12895.t1.cds
35	ec:2.5.1.18 - transferase	Glutathione metabolism, Drug metabolism - cytochrome P450, Metabolism of xenobiotics by cytochrome P450	map00480, map00982, map00980	1, 1, 1	1	g69762.t1.cds
36	ec:2.4.1.15 - synthase (UDP-forming)	Starch and sucrose metabolism	map00500	11	1	g23706.t1.cds
37	ec:3.2.1.21 - gentiobiase	Starch and sucrose metabolism, Cyanoamino acid metabolism, Phenylpropanoid biosynthesis	map00500, map00460, map00940	11, 1, 3	1	g49918.t1.cds
38	ec:3.2.1.2 - saccharogen amylase	Starch and sucrose metabolism	map00500	11	1	g23834.t1.cds
39	ec:4.3.2.2 - lyase	Alanine, aspartate and glutamate metabolism, Biosynthesis of antibiotics, Purine metabolism	map00250, map01130, map00230	1, 15, 8	1	g21695.t1.cds
40	ec:2.7.7.6 - RNA polymerase	Pyrimidine metabolism, Purine metabolism	map00240, map00230	2, 8	7	g4143.t1.cds, g30986.t1.cds, g81003.t1.cds, g4063.t1.cds, g14359.t1.cds, g55640.t1.cds, g91107.t1.cds
41	ec:3.1.3.18 - phosphatase	Glyoxylate and dicarboxylate metabolism, Biosynthesis of antibiotics	map00630, map01130	4, 15	1	g98598.t1.cds
42	ec:1.2.1.3 - dehydrogenase (NAD+)	Arginine and proline metabolism, Histidine metabolism, Valine, leucine and isoleucine degradation, Chloroalkane and chloroalkene degradation, Limonene and pinene degradation, Biosynthesis of antibiotics, Insect hormone biosynthesis, Tryptophan metabolism, Lysine degradation, Ascorbate and aldarate metabolism, beta-Alanine metabolism, Glycerolipid metabolism, Glycolysis / Gluconeogenesis, Fatty ac…	map00330, map00340, map00280, map00625, map00903, map01130, map00981, map00380, map00310, map00053, map00410, map00561, map00010, map00071, map00620	2, 1, 3, 1, 1, 15, 1, 1, 1, 3, 3, 4, 3, 1, 3	1	g9432.t1.cds
43	ec:2.7.7.7 - DNA polymerase	Pyrimidine metabolism, Purine metabolism	map00240, map00230	2, 8	2	g77290.t1.cds, g68102.t1.cds
44	ec:1.8.1.9 - reductase	Selenocompound metabolism	map00450	1	1	g85748.t1.cds
45	ec:3.2.1.4 - endo-1,4-beta-D-glucanase	Starch and sucrose metabolism	map00500	11	3	g35987.t1.cds, g60729.t1.cds, g7987.t1.cds
46	ec:1.14.11.23 - synthase	Flavonoid biosynthesis	map00941	2	1	g54502.t1.cds
47	ec:2.3.3.13 - synthase	Valine, leucine and isoleucine biosynthesis, Pyruvate metabolism	map00290, map00620	2, 3	1	g63641.t1.cds
48	ec:2.7.2.3 - kinase	Glycolysis / Gluconeogenesis, Biosynthesis of antibiotics, Carbon fixation in photosynthetic organisms	map00010, map01130, map00710	3, 15, 1	1	g65938.t1.cds
49	ec:2.3.1.15 - 1-O-acyltransferase	Glycerolipid metabolism, Glycerophospholipid metabolism	map00561, map00564	4, 2	1	g4625.t1.cds
50	ec:1.4.3.21 - oxidase	Isoquinoline alkaloid biosynthesis, Glycine, serine and threonine metabolism, Phenylalanine metabolism, Tropane, piperidine and pyridine alkaloid biosynthesis, Tyrosine metabolism, beta-Alanine metabolism	map00950, map00260, map00360, map00960, map00350, map00410	2, 3, 1, 1, 1, 3	1	g74398.t1.cds
51	ec:2.7.1.29 - kinase	Glycerolipid metabolism, Methane metabolism	map00561, map00680	4, 3	1	g78999.t1.cds
52	ec:4.2.2.2 - lyase	Pentose and glucuronate interconversions	map00040	2	1	g13988.t1.cds
53	ec:2.1.1.37 - (cytosine-5-)-methyltransferase	Cysteine and methionine metabolism	map00270	1	1	g64984.t1.cds
54	ec:2.4.1.13 - synthase	Starch and sucrose metabolism	map00500	11	1	g53846.t1.cds
55	ec:2.8.1.8 - synthase	Lipoic acid metabolism	map00785	1	1	g44848.t1.cds
56	ec:3.1.3.41 - nitrophenyl phosphatase	Aminobenzoate degradation	map00627	1	8	g46486.t1.cds, g4625.t1.cds, g23706.t1.cds, g25667.t1.cds, g98598.t1.cds, g64086.t1.cds, g76962.t1.cds, g32410.t1.cds
57	ec:3.6.1.15 - phosphatase	Thiamine metabolism, Purine metabolism	map00730, map00230	2, 8	29	g99687.t1.cds, g4317.t1.cds, g82740.t1.cds, g77034.t1.cds, g13656.t1.cds, g68141.t1.cds, g81324.t1.cds, g7536.t1.cds, g76537.t1.cds, g35557.t1.cds, g91618.t1.cds, g19768.t1.cds, g13072.t1.cds, g75921.t1.cds, g4530.t1.cds, g32390.t1.cds, g25638.t1.cds, g47093.t1.cds, g37716.t1.cds, g86436.t1.cds, g34255.t1.cds, g23280.t1.cds, g22662.t1.cds, g437.t1.cds, g65367.t1.cds, g49907.t1.cds, g83835.t1.cds,…
58	ec:2.7.10.2 - protein-tyrosine kinase	T cell receptor signaling pathway	map04660	2	3	g71347.t1.cds, g19965.t1.cds, g31260.t1.cds
59	ec:2.7.1.26 - kinase	Riboflavin metabolism	map00740	5	1	g98598.t1.cds
60	ec:2.5.1.75 - dimethylallyltransferase	Zeatin biosynthesis	map00908	2	1	g80426.t1.cds
61	ec:3.2.1.15 - pectin depolymerase	Pentose and glucuronate interconversions	map00040	2	2	g15584.t1.cds, g48193.t1.cds
62	ec:2.7.7.2 - synthetase	Riboflavin metabolism	map00740	5	1	g98598.t1.cds
63	ec:1.10.3.3 - oxidase	Ascorbate and aldarate metabolism	map00053	3	2	g92653.t1.cds, g63545.t1.cds
64	ec:2.7.1.23 - kinase	Nicotinate and nicotinamide metabolism	map00760	1	1	g22416.t1.cds
65	ec:6.1.1.5 - ligase	Aminoacyl-tRNA biosynthesis	map00970	2	1	g93778.t1.cds
66	ec:6.3.5.2 - synthase (glutamine-hydrolysing)	Drug metabolism - other enzymes, Purine metabolism	map00983, map00230	2, 8	2	g38806.t1.cds, g7681.t1.cds
67	ec:3.5.1.10 - deformylase	Glyoxylate and dicarboxylate metabolism, One carbon pool by folate	map00630, map00670	4, 1	1	g7320.t1.cds
68	ec:1.2.1.27 - dehydrogenase (CoA-acylating)	Valine, leucine and isoleucine degradation, Propanoate metabolism	map00280, map00640	3, 3	1	g9432.t1.cds
69	ec:1.1.1.193 - reductase	Riboflavin metabolism	map00740	5	1	g24177.t1.cds
70	ec:6.3.5.3 - synthase	Biosynthesis of antibiotics, Purine metabolism	map01130, map00230	15, 8	2	g94554.t1.cds, g98406.t1.cds
71	ec:1.2.1.18 - dehydrogenase (acetylating)	Inositol phosphate metabolism, Propanoate metabolism, beta-Alanine metabolism	map00562, map00640, map00410	1, 3, 3	1	g9432.t1.cds
72	ec:2.4.1.115 - 3-O-glucosyltransferase	Anthocyanin biosynthesis	map00942	1	1	g86408.t1.cds
73	ec:2.4.1.1 - phosphorylase	Starch and sucrose metabolism	map00500	11	2	g98985.t1.cds, g90118.t1.cds
74	ec:3.1.1.1 - ali-esterase	Drug metabolism - other enzymes	map00983	2	1	g93778.t1.cds
75	ec:1.3.1.12 - dehydrogenase	Biosynthesis of antibiotics, Phenylalanine, tyrosine and tryptophan biosynthesis, Novobiocin biosynthesis	map01130, map00400, map00401	15, 3, 1	1	g78670.t1.cds
76	ec:4.1.3.27 - synthase	Biosynthesis of antibiotics, Phenazine biosynthesis, Phenylalanine, tyrosine and tryptophan biosynthesis	map01130, map00405, map00400	15, 1, 3	1	g61390.t1.cds
77	ec:1.1.1.85 - dehydrogenase	C5-Branched dibasic acid metabolism, Valine, leucine and isoleucine biosynthesis	map00660, map00290	1, 2	1	g21673.t1.cds
78	ec:3.1.4.46 - phosphodiesterase	Glycerophospholipid metabolism	map00564	2	1	g21835.t1.cds
79	ec:3.2.1.14 - ChiC	Amino sugar and nucleotide sugar metabolism	map00520	1	1	g33085.t1.cds
80	ec:2.4.1.11 - synthase	Starch and sucrose metabolism	map00500	11	1	g88622.t1.cds
Table S6c: 79 pathways recorded from 1,444 TAVs
No	Pathway	Enzyme	#Enzs in Pathway	Pathway ID	#Seqs of Enzyme	Seqs
1	Alanine, aspartate and glutamate metabolism	ec:4.3.2.2 - lyase	1	map00250	1	g21695.t1.cds
2	Amino sugar and nucleotide sugar metabolism	ec:3.2.1.14 - ChiC	1	map00520	1	g33085.t1.cds
3	Aminoacyl-tRNA biosynthesis	ec:6.1.1.7 - ligase, ec:6.1.1.5 - ligase	2	map00970	1, 1	g64284.t1.cds, g93778.t1.cds
4	Aminobenzoate degradation	ec:3.1.3.41 - nitrophenyl phosphatase	1	map00627	8	g46486.t1.cds, g4625.t1.cds, g23706.t1.cds, g25667.t1.cds, g98598.t1.cds, g64086.t1.cds, g76962.t1.cds, g32410.t1.cds
5	Anthocyanin biosynthesis	ec:2.4.1.115 - 3-O-glucosyltransferase	1	map00942	1	g86408.t1.cds
6	Arginine and proline metabolism	ec:2.7.2.11 - 5-kinase, ec:1.2.1.3 - dehydrogenase (NAD+)	2	map00330	1, 1	g17583.t1.cds, g9432.t1.cds
7	Arginine biosynthesis	ec:2.3.1.1 - N-acetyltransferase	1	map00220	1	g12895.t1.cds
8	Ascorbate and aldarate metabolism	ec:2.7.7.69 - phosphorylase, ec:1.10.3.3 - oxidase, ec:1.2.1.3 - dehydrogenase (NAD+)	3	map00053	1, 2, 1	g90118.t1.cds, g92653.t1.cds, g63545.t1.cds, g9432.t1.cds
9	beta-Alanine metabolism	ec:1.2.1.18 - dehydrogenase (acetylating), ec:1.2.1.3 - dehydrogenase (NAD+), ec:1.4.3.21 - oxidase	3	map00410	1, 1, 1	g9432.t1.cds, g9432.t1.cds, g74398.t1.cds
10	Biosynthesis of antibiotics	ec:1.8.1.4 - dehydrogenase, ec:2.7.4.3 - kinase, ec:2.3.1.1 - N-acetyltransferase, ec:1.1.1.34 - reductase (NADPH), ec:3.1.3.18 - phosphatase, ec:6.3.5.3 - synthase, ec:1.1.1.95 - dehydrogenase, ec:4.1.3.27 - synthase, ec:2.7.2.3 - kinase, ec:4.3.2.2 - lyase, ec:2.5.1.58 - farnesyltransferase, ec:2.7.2.11 - 5-kinase, ec:1.3.1.13 - dehydrogenase (NADP+), ec:1.3.1.12 - dehydrogenase, ec:1.2.1.3 - d…	15	map01130	1, 1, 1, 1, 1, 2, 1, 1, 1, 1, 1, 1, 1, 1, 1	g98921.t1.cds, g35557.t1.cds, g12895.t1.cds, g54931.t1.cds, g98598.t1.cds, g94554.t1.cds, g98406.t1.cds, g30006.t1.cds, g61390.t1.cds, g65938.t1.cds, g21695.t1.cds, g61484.t1.cds, g17583.t1.cds, g78670.t1.cds, g78670.t1.cds, g9432.t1.cds
11	Biotin metabolism	ec:2.3.1.47 - synthase	1	map00780	1	g39086.t1.cds
12	C5-Branched dibasic acid metabolism	ec:1.1.1.85 - dehydrogenase	1	map00660	1	g21673.t1.cds
13	Carbapenem biosynthesis	ec:2.7.2.11 - 5-kinase	1	map00332	1	g17583.t1.cds
14	Carbon fixation in photosynthetic organisms	ec:2.7.2.3 - kinase	1	map00710	1	g65938.t1.cds
15	Chloroalkane and chloroalkene degradation	ec:1.2.1.3 - dehydrogenase (NAD+)	1	map00625	1	g9432.t1.cds
16	Citrate cycle (TCA cycle)	ec:1.8.1.4 - dehydrogenase	1	map00020	1	g98921.t1.cds
17	Cutin, suberine and wax biosynthesis	ec:2.3.1.20 - O-acyltransferase	1	map00073	1	g17206.t1.cds
18	Cyanoamino acid metabolism	ec:3.2.1.21 - gentiobiase	1	map00460	1	g49918.t1.cds
19	Cysteine and methionine metabolism	ec:2.1.1.37 - (cytosine-5-)-methyltransferase	1	map00270	1	g64984.t1.cds
20	Diterpenoid biosynthesis	ec:1.14.11.15 - 3beta-dioxygenase	1	map00904	1	g21691.t1.cds
21	Drug metabolism - cytochrome P450	ec:2.5.1.18 - transferase	1	map00982	1	g69762.t1.cds
22	Drug metabolism - other enzymes	ec:6.3.5.2 - synthase (glutamine-hydrolysing), ec:3.1.1.1 - ali-esterase	2	map00983	2, 1	g38806.t1.cds, g7681.t1.cds, g93778.t1.cds
23	Fatty acid degradation	ec:1.2.1.3 - dehydrogenase (NAD+)	1	map00071	1	g9432.t1.cds
24	Flavone and flavonol biosynthesis	ec:2.4.1.234 - 3-O-galactosyltransferase	1	map00944	1	g86412.t1.cds
25	Flavonoid biosynthesis	ec:1.14.11.23 - synthase, ec:2.3.1.74 - synthase	2	map00941	1, 1	g54502.t1.cds, g900.t1.cds
26	Glutathione metabolism	ec:2.5.1.18 - transferase	1	map00480	1	g69762.t1.cds
27	Glycerolipid metabolism	ec:2.3.1.15 - 1-O-acyltransferase, ec:2.3.1.20 - O-acyltransferase, ec:2.7.1.29 - kinase, ec:1.2.1.3 - dehydrogenase (NAD+)	4	map00561	1, 1, 1, 1	g4625.t1.cds, g17206.t1.cds, g78999.t1.cds, g9432.t1.cds
28	Glycerophospholipid metabolism	ec:3.1.4.46 - phosphodiesterase, ec:2.3.1.15 - 1-O-acyltransferase	2	map00564	1, 1	g21835.t1.cds, g4625.t1.cds
29	Glycine, serine and threonine metabolism	ec:1.8.1.4 - dehydrogenase, ec:1.1.1.95 - dehydrogenase, ec:1.4.3.21 - oxidase	3	map00260	1, 1, 1	g98921.t1.cds, g30006.t1.cds, g74398.t1.cds
30	Glycolysis / Gluconeogenesis	ec:1.8.1.4 - dehydrogenase, ec:2.7.2.3 - kinase, ec:1.2.1.3 - dehydrogenase (NAD+)	3	map00010	1, 1, 1	g98921.t1.cds, g65938.t1.cds, g9432.t1.cds
31	Glyoxylate and dicarboxylate metabolism	ec:4.1.1.2 - decarboxylase, ec:3.1.3.18 - phosphatase, ec:3.5.1.10 - deformylase, ec:1.2.1.2 - dehydrogenase	4	map00630	1, 1, 1, 1	g45993.t1.cds, g98598.t1.cds, g7320.t1.cds, g30006.t1.cds
32	Histidine metabolism	ec:1.2.1.3 - dehydrogenase (NAD+)	1	map00340	1	g9432.t1.cds
33	Inositol phosphate metabolism	ec:1.2.1.18 - dehydrogenase (acetylating)	1	map00562	1	g9432.t1.cds
34	Insect hormone biosynthesis	ec:1.2.1.3 - dehydrogenase (NAD+)	1	map00981	1	g9432.t1.cds
35	Isoquinoline alkaloid biosynthesis	ec:1.21.3.3 - oxidase, ec:1.4.3.21 - oxidase	2	map00950	1, 1	g1868.t1.cds, g74398.t1.cds
36	Limonene and pinene degradation	ec:1.2.1.3 - dehydrogenase (NAD+)	1	map00903	1	g9432.t1.cds
37	Lipoic acid metabolism	ec:2.8.1.8 - synthase	1	map00785	1	g44848.t1.cds
38	Lysine degradation	ec:1.2.1.3 - dehydrogenase (NAD+)	1	map00310	1	g9432.t1.cds
39	Metabolism of xenobiotics by cytochrome P450	ec:2.5.1.18 - transferase	1	map00980	1	g69762.t1.cds
40	Methane metabolism	ec:1.1.1.95 - dehydrogenase, ec:2.7.1.29 - kinase, ec:1.2.1.2 - dehydrogenase	3	map00680	1, 1, 1	g30006.t1.cds, g78999.t1.cds, g30006.t1.cds
41	Monoterpenoid biosynthesis	ec:1.3.3.9 - synthase	1	map00902	1	g56485.t1.cds
42	N-Glycan biosynthesis	ec:3.2.1.113 - 1,2-alpha-mannosidase	1	map00510	1	g48083.t1.cds
43	Nicotinate and nicotinamide metabolism	ec:2.7.1.23 - kinase	1	map00760	1	g22416.t1.cds
44	Novobiocin biosynthesis	ec:1.3.1.12 - dehydrogenase	1	map00401	1	g78670.t1.cds
45	One carbon pool by folate	ec:3.5.1.10 - deformylase	1	map00670	1	g7320.t1.cds
46	Other glycan degradation	ec:3.2.1.51 - alpha-fucosidase, ec:3.2.1.24 - alpha-D-mannosidase	2	map00511	1, 1	g62006.t1.cds, g48083.t1.cds
47	Pentose and glucuronate interconversions	ec:4.2.2.2 - lyase, ec:3.2.1.15 - pectin depolymerase	2	map00040	1, 2	g13988.t1.cds, g15584.t1.cds, g48193.t1.cds
48	Phenazine biosynthesis	ec:4.1.3.27 - synthase	1	map00405	1	g61390.t1.cds
49	Phenylalanine metabolism	ec:1.4.3.21 - oxidase	1	map00360	1	g74398.t1.cds
50	Phenylalanine, tyrosine and tryptophan biosynthesis	ec:4.1.3.27 - synthase, ec:1.3.1.13 - dehydrogenase (NADP+), ec:1.3.1.12 - dehydrogenase	3	map00400	1, 1, 1	g61390.t1.cds, g78670.t1.cds, g78670.t1.cds
51	Phenylpropanoid biosynthesis	ec:1.1.1.195 - dehydrogenase, ec:3.2.1.21 - gentiobiase, ec:1.11.1.7 - lactoperoxidase	3	map00940	1, 1, 3	g93973.t1.cds, g49918.t1.cds, g99117.t1.cds, g34725.t1.cds, g13599.t1.cds
52	Propanoate metabolism	ec:1.8.1.4 - dehydrogenase, ec:1.2.1.18 - dehydrogenase (acetylating), ec:1.2.1.27 - dehydrogenase (CoA-acylating)	3	map00640	1, 1, 1	g98921.t1.cds, g9432.t1.cds, g9432.t1.cds
53	Purine metabolism	ec:3.6.1.15 - phosphatase, ec:2.7.4.3 - kinase, ec:3.6.1.3 - adenylpyrophosphatase, ec:2.7.7.6 - RNA polymerase, ec:2.7.7.7 - DNA polymerase, ec:6.3.5.2 - synthase (glutamine-hydrolysing), ec:6.3.5.3 - synthase, ec:4.3.2.2 - lyase	8	map00230	29, 1, 24, 7, 2, 2, 2, 1	g99687.t1.cds, g4317.t1.cds, g82740.t1.cds, g77034.t1.cds, g13656.t1.cds, g68141.t1.cds, g81324.t1.cds, g7536.t1.cds, g76537.t1.cds, g35557.t1.cds, g91618.t1.cds, g19768.t1.cds, g13072.t1.cds, g75921.t1.cds, g4530.t1.cds, g32390.t1.cds, g25638.t1.cds, g47093.t1.cds, g37716.t1.cds, g86436.t1.cds, g34255.t1.cds, g23280.t1.cds, g22662.t1.cds, g437.t1.cds, g65367.t1.cds, g49907.t1.cds, g83835.t1.cds,…
54	Pyrimidine metabolism	ec:2.7.7.6 - RNA polymerase, ec:2.7.7.7 - DNA polymerase	2	map00240	7, 2	g4143.t1.cds, g30986.t1.cds, g81003.t1.cds, g4063.t1.cds, g14359.t1.cds, g55640.t1.cds, g91107.t1.cds, g77290.t1.cds, g68102.t1.cds
55	Pyruvate metabolism	ec:1.8.1.4 - dehydrogenase, ec:2.3.3.13 - synthase, ec:1.2.1.3 - dehydrogenase (NAD+)	3	map00620	1, 1, 1	g98921.t1.cds, g63641.t1.cds, g9432.t1.cds
56	Riboflavin metabolism	ec:1.1.1.193 - reductase, ec:3.1.3.2 - phosphatase, ec:2.7.7.2 - synthetase, ec:3.5.4.26 - deaminase, ec:2.7.1.26 - kinase	5	map00740	1, 1, 1, 1, 1	g24177.t1.cds, g25667.t1.cds, g98598.t1.cds, g24177.t1.cds, g98598.t1.cds
57	Selenocompound metabolism	ec:1.8.1.9 - reductase	1	map00450	1	g85748.t1.cds
58	Sphingolipid metabolism	ec:2.7.8.27 - synthase	1	map00600	1	g78318.t1.cds
59	Starch and sucrose metabolism	ec:3.2.1.4 - endo-1,4-beta-D-glucanase, ec:3.2.1.2 - saccharogen amylase, ec:3.1.3.12 - trehalose 6-phosphatase, ec:3.2.1.21 - gentiobiase, ec:2.4.1.34 - synthase, ec:2.4.1.1 - phosphorylase, ec:2.4.1.15 - synthase (UDP-forming), ec:2.4.1.14 - synthase, ec:2.4.1.13 - synthase, ec:2.4.1.12 - synthase (UDP-forming), ec:2.4.1.11 - synthase	11	map00500	3, 1, 1, 1, 2, 2, 1, 1, 1, 3, 1	g35987.t1.cds, g60729.t1.cds, g7987.t1.cds, g23834.t1.cds, g23706.t1.cds, g49918.t1.cds, g41850.t1.cds, g64054.t1.cds, g98985.t1.cds, g90118.t1.cds, g23706.t1.cds, g53846.t1.cds, g53846.t1.cds, g4863.t1.cds, g31509.t1.cds, g19567.t1.cds, g88622.t1.cds
60	T cell receptor signaling pathway	ec:3.1.3.16 - phosphatase, ec:2.7.10.2 - protein-tyrosine kinase	2	map04660	3, 3	g46486.t1.cds, g76962.t1.cds, g32410.t1.cds, g71347.t1.cds, g19965.t1.cds, g31260.t1.cds
61	Terpenoid backbone biosynthesis	ec:1.1.1.34 - reductase (NADPH), ec:2.5.1.58 - farnesyltransferase	2	map00900	1, 1	g54931.t1.cds, g61484.t1.cds
62	Th1 and Th2 cell differentiation	ec:3.1.3.16 - phosphatase	1	map04658	3	g46486.t1.cds, g76962.t1.cds, g32410.t1.cds
63	Thiamine metabolism	ec:3.6.1.15 - phosphatase, ec:2.7.4.3 - kinase	2	map00730	29, 1	g99687.t1.cds, g4317.t1.cds, g82740.t1.cds, g77034.t1.cds, g13656.t1.cds, g68141.t1.cds, g81324.t1.cds, g7536.t1.cds, g76537.t1.cds, g35557.t1.cds, g91618.t1.cds, g19768.t1.cds, g13072.t1.cds, g75921.t1.cds, g4530.t1.cds, g32390.t1.cds, g25638.t1.cds, g47093.t1.cds, g37716.t1.cds, g86436.t1.cds, g34255.t1.cds, g23280.t1.cds, g22662.t1.cds, g437.t1.cds, g65367.t1.cds, g49907.t1.cds, g83835.t1.cds,…
64	Tropane, piperidine and pyridine alkaloid biosynthesis	ec:1.4.3.21 - oxidase	1	map00960	1	g74398.t1.cds
65	Tryptophan metabolism	ec:1.2.1.3 - dehydrogenase (NAD+)	1	map00380	1	g9432.t1.cds
66	Tyrosine metabolism	ec:1.4.3.21 - oxidase	1	map00350	1	g74398.t1.cds
67	Valine, leucine and isoleucine biosynthesis	ec:2.3.3.13 - synthase, ec:1.1.1.85 - dehydrogenase	2	map00290	1, 1	g63641.t1.cds, g21673.t1.cds
68	Valine, leucine and isoleucine degradation	ec:1.8.1.4 - dehydrogenase, ec:1.2.1.27 - dehydrogenase (CoA-acylating), ec:1.2.1.3 - dehydrogenase (NAD+)	3	map00280	1, 1, 1	g98921.t1.cds, g9432.t1.cds, g9432.t1.cds
69	Various types of N-glycan biosynthesis	ec:3.2.1.113 - 1,2-alpha-mannosidase	1	map00513	1	g48083.t1.cds
70	Zeatin biosynthesis	ec:2.5.1.27 - dimethylallyltransferase, ec:2.5.1.75 - dimethylallyltransferase	2	map00908	1, 1	g80426.t1.cds, g80426.t1.cds

## Sheet: 7
Table S7: Detailed information of 66 SNPs associated with caffeine detected by KEGG pathway analysis
No	Substrates	Pathway	EC	Metabolism	# seq	cds	Genes	Chromosome	Region	Reference	Allele	Bulk 1 (low caffeine)						Bulk 2 (high caffeine)						Coding region change	Amino acid change	Non-synonymous
												Count	Coverage	Frequency	Forward/reverse balance	Average quality	Zygosity	Count	Coverage	Frequency	Forward/reverse balance	Average quality	Zygosity
1	SAM-SAH	Cysteine and methionine metabolism	ec:2.1.1.37 - (cytosine-5-)-methyltransferase	A	1	g64984.t1.cds	DNA (cytosine-5)-methyltransferase 1B-like	Contig35775	294310	G	C	9	21	42.86	0.11	37.22	het	20	31	64.52	0.05	35.7	het	g64984.t1.cds:c.3886G>C	g64984.t1.cds:p.Ala1296Pro	Yes
2	XMP	Purine metabolism	ec:6.3.5.2 - synthase (glutamine-hydrolysing)	A	2	g38806.t1.cds	GMP synthase [glutamine-hydrolyzing]	Contig18409	61913	A	T	11	27	40.74	0.17	35	het	25	39	64.1	0.24	32.44	het	g38806.t1.cds:c.390A>T	g38806.t1.cds:p.Lys130Asn	Yes
						g7681.t1.cds	anthranilate phosphoribosyltransferase isoform X2	Contig3432	78812	G	A	19	31	61.29	0.16	35.21	het	19	45	42.22	0.21	34.21	het	g7681.t1.cds:c.167C>T	g7681.t1.cds:p.Ala56Val	Yes
3	AMP	Purine metabolism	ec:4.3.2.2 - lyase	A	1	g21695.t1.cds	adenylosuccinate lyase-like	Contig9871	68211	T	C	20	34	58.82	0.36	37.1	het	18	51	35.29	0.44	35.94	het	g21695.t1.cds:c.797T>C	g21695.t1.cds:p.Val266Ala	Yes
4	AICAR-SAICAR	Purine metabolism	ec:4.3.2.2 - lyase	A	1	g21695.t1.cds	adenylosuccinate lyase-like	Contig9871	68211	T	C	20	34	58.82	0.36	37.1	het	18	51	35.29	0.44	35.94	het	g21695.t1.cds:c.797T>C	g21695.t1.cds:p.Val266Ala	Yes
5	FGAM	Purine metabolism	ec:6.3.5.3 - synthase	A	2	g94554.t1.cds	probable phosphoribosylformylglycinamidine chloroplastic mitochondrial	Contig67838	6503	A	G	14	24	58.33	0.29	36.64	het	15	40	37.5	0.47	36.87	het	g94554.t1.cds:c.2771A>G	g94554.t1.cds:p.His924Arg	Yes
						g98406.t1.cds	probable phosphoribosylformylglycinamidine chloroplastic mitochondrial	Contig74259	220	A	T	7	20	35	0	33	het	16	30	53.33	0.12	32.31	het	g98406.t1.cds:c.220A>T	g98406.t1.cds:p.Ile74Phe	Yes
6	10-Formyl-THF	One carbon pool by folate	ec:3.5.1.10 - deformylase	A	1	g7320.t1.cds	formyltetrahydrofolate deformylase mitochondrial	Contig3241	30206	A	C	15	21	71.43	0.41	37.07	het	38	38	100	0.47	36	hom	g7320.t1.cds:c.176T>G	g7320.t1.cds:p.Ile59Arg	Yes
7	Glutamate	Arginine biosynthesis	ec:2.3.1.1 - N-acetyltransferase	C	1*	g12895.t1.cds	probable amino-acid acetyltransferase chloroplastic isoform X2	Contig5796	13372	C	A	7	22	31.82	0.25	34.86	het	16	31	51.61	0.06	35.81	het	g12895.t1.cds:c.31C>A	g12895.t1.cds:p.Pro11Thr	Yes
								Contig5796	13503	C	G	18	30	60	0.38	36.33	het	12	34	35.29	0.5	36.33	het	g12895.t1.cds:c.162C>G	g12895.t1.cds:p.Asn54Lys	Yes
		Arginine and proline metabolism	ec:2.7.2.11 - 5-kinase	C	1	g17583.t1.cds	delta-1-pyrroline-5-carboxylate synthase isoform X1	Contig7932	56852	G	C	13	21	61.9	0	37.23	het	15	41	36.59	0.06	37.6	het	g17583.t1.cds:c.400C>G	g17583.t1.cds:p.His134Asp	Yes
		Carbapenem biosynthesis	ec:2.7.2.11 - 5-kinase	C	1	g17583.t1.cds	delta-1-pyrroline-5-carboxylate synthase isoform X1	Contig7932	56852	G	C	13	21	61.9	0	37.23	het	15	41	36.59	0.06	37.6	het	g17583.t1.cds:c.400C>G	g17583.t1.cds:p.His134Asp	Yes
		Glutathione metabolism	ec:2.5.1.18 - transferase	A	1	g69762.t1.cds	glutathione S-transferase U9	Contig39619	7454	G	A	12	24	50	0.38	37.33	het	8	34	23.53	0.25	37.62	het	g69762.t1.cds:c.158G>A	g69762.t1.cds:p.Arg53His	Yes
8	ATP-ADP	Purine metabolism	ec:3.6.1.15 – phosphatase	A	29	see below
			ec:3.6.1.3 - adenylpyrophosphatase	A	24	see below	(24 in common with 29 above)
	8 substrates	7 pathways	10 enzymes		65
	(*) one sequence with 2 SNPs
					ATP-ADP: ec:3.6.1.15 – phosphatase
					1	g12076.t1.cds	pleiotropic drug resistance 3	Contig5421	100370	A	C	11	23	47.83	0.36	37.55	het	22	22	100	0.32	34.5	hom	g12076.t1.cds:c.1723A>C	g12076.t1.cds:p.Ile575Leu	Yes
					2	g13072.t1.cds	kinesin KIN-7O isoform X1	Contig5843	221153	A	G	13	30	43.33	0.36	33.69	het	34	54	62.96	0.46	33	het	g13072.t1.cds:c.872T>C	g13072.t1.cds:p.Val291Ala	Yes
					3	g13656.t1.cds	dynamin-related 4C-like	Contig6137	3429	A	T	19	29	65.52	0.42	35	het	22	57	38.6	0.43	36.45	het	g13656.t1.cds:c.84T>A	g13656.t1.cds:p.Asp28Glu	Yes
					4	g19768.t1.cds	probable phospholipid-transporting ATPase 5	Contig8960	20338	T	G	7	30	23.33	0	36.57	het	16	30	53.33	0	34.75	het	g19768.t1.cds:c.2209T>G	g19768.t1.cds:p.Tyr737Asp	Yes
					5	g22662.t1.cds	ABC transporter C family member 14-like	Contig10337	8093	A	G	17	26	65.38	0.35	34.24	het	16	43	37.21	0.29	32.44	het	g22662.t1.cds:c.2041A>G	g22662.t1.cds:p.Met681Val	Yes
					6	g23280.t1.cds	DEAD-box ATP-dependent RNA helicase 7	Contig10587	21849	C	G	27	41	65.85	0.41	35.56	het	21	52	40.38	0.42	32.81	het	g23280.t1.cds:c.682C>G	g23280.t1.cds:p.Leu228Val	Yes
					7	g25638.t1.cds	endonuclease 2	Contig11730	6794	C	T	14	32	43.75	0.29	37.36	het	35	52	67.31	0.44	34.77	het	g25638.t1.cds:c.355C>T	g25638.t1.cds:p.Leu119Phe	Yes
					8	g32390.t1.cds	ABC transporter G family member 6-like	Contig14946	28338	C	A	15	27	55.56	0.4	35.87	het	12	33	36.36	0.5	33.83	het	g32390.t1.cds:c.1231G>T	g32390.t1.cds:p.Ala411Ser	Yes
					9	g34255.t1.cds	ABC transporter C family member 10-like	Contig15959	54194	C	A	12	40	30	0.46	36.67	het	26	52	50	0.48	34.27	het	g34255.t1.cds:c.637G>T	g34255.t1.cds:p.Val213Leu	Yes
					10	g35557.t1.cds	DNA repair RAD50	Contig16659	64054	A	G	7	26	26.92	0.43	36.86	het	19	38	50	0.42	36.68	het	g35557.t1.cds:c.862A>G	g35557.t1.cds:p.Met288Val	Yes
					11	g37716.t1.cds	calcium-transporting ATPase plasma membrane-type	Contig17789	7941	A	C	16	24	66.67	0.31	36.19	het	15	33	45.45	0.28	35.4	het	g37716.t1.cds:c.1181T>G	g37716.t1.cds:p.Leu394*	Yes
					12	g41366.t1.cds	calcium-transporting ATPase plasma membrane-type	Contig19948	16251	A	G	6	20	30	0.29	35.33	het	15	22	68.18	0.35	34.4	het	g41366.t1.cds:c.619A>G	g41366.t1.cds:p.Ile207Val	Yes
					13	g4317.t1.cds	kinesin KIN-14N	Contig1921	78528	G	A	20	60	33.33	0.43	36.35	het	42	80	52.5	0.42	35.52	het	g4317.t1.cds:c.1831G>A	g4317.t1.cds:p.Ala611Thr	Yes
					14	g437.t1.cds	DNA replication licensing factor MCM5	Contig187	113036	G	A	25	41	60.98	0.23	35.48	het	27	73	36.99	0.44	35.85	het	g437.t1.cds:c.455G>A	g437.t1.cds:p.Cys152Tyr	Yes
					15	g4530.t1.cds	ATP-dependent DNA helicase homolog chloroplastic-like	Contig2002	76720	T	A	6	28	21.43	0.17	34.83	het	16	28	57.14	0.44	35.81	het	g4530.t1.cds:c.493A>T	g4530.t1.cds:p.Thr165Ser	Yes
					16	g47093.t1.cds	DEAD-box ATP-dependent RNA helicase 39	Contig23308	52161	C	A	7	20	35	0.38	37.43	het	18	26	69.23	0.28	34.39	het	g47093.t1.cds:c.607C>A	g47093.t1.cds:p.Leu203Ile	Yes
					17	g49907.t1.cds	ABC transporter B family member 9-like	Contig25269	10943	T	G	13	36	36.11	0.43	36.23	het	27	43	62.79	0.43	36.04	het	g49907.t1.cds:c.1015T>G	g49907.t1.cds:p.Ser339Ala	Yes
					18	g65367.t1.cds	eukaryotic initiation factor 4A-14	Contig36063	64620	C	A	17	28	60.71	0.18	37.35	het	15	38	39.47	0.17	35.47	het	g65367.t1.cds:c.358C>A	g65367.t1.cds:p.Leu120Ile	Yes
					19	g68141.t1.cds	ATPase GET3-like	Contig38246	38376	A	G	8	21	38.1	0	35.75	het	13	22	59.09	0	37.62	het	g68141.t1.cds:c.1016A>G	g68141.t1.cds:p.Lys339Arg	Yes
					20	g7536.t1.cds	multidrug resistance	Contig3373	2562	C	T	11	20	55	0.45	35.45	het	11	37	29.73	0.36	37.09	het	g7536.t1.cds:c.2323G>A	g7536.t1.cds:p.Val775Met	Yes
					21	g75921.t1.cds	myb X isoform X1	Contig45254	47629	C	T	19	33	57.58	0.2	36.37	het	11	29	37.93	0.09	32.91	het	g75921.t1.cds:c.1534G>A	g75921.t1.cds:p.Ala512Thr	Yes
					22	g76537.t1.cds	ABC transporter C family member 15	Contig45880	28065	C	G	7	27	25.93	0.38	38	het	16	30	53.33	0.5	37.56	het	g76537.t1.cds:c.3047G>C	g76537.t1.cds:p.Cys1016Ser	Yes
					23	g77034.t1.cds	ABC transporter B family member 25	Contig46326	11624	C	G	15	20	75	0.12	37.07	het	21	42	50	0.13	36.33	het	g77034.t1.cds:c.25G>C	g77034.t1.cds:p.Asp9His	Yes
					24	g81324.t1.cds	elongation factor 1-alpha9	Contig50795	9243	C	T	14	34	41.18	0.33	36.21	het	36	52	69.23	0.46	35.83	het	g81324.t1.cds:c.110G>A	g81324.t1.cds:p.Arg37His	Yes
					25	g82740.t1.cds	ABC transporter B family member 19-like	Contig52399	21090	G	C	10	22	45.45	0.36	34.6	het	14	22	63.64	0.2	30.71	het	g82740.t1.cds:c.755G>C	g82740.t1.cds:p.Gly252Ala	Yes
					26	g83835.t1.cds	guanylate-binding 4 isoform X2	Contig53666	1414	A	G	12	30	40	0.46	37.5	het	24	40	60	0.44	36.33	het	g83835.t1.cds:c.65T>C	g83835.t1.cds:p.Val22Ala	Yes
					27	g86436.t1.cds	kinesin KIN-14Q	Contig56780	16426	C	T	7	21	33.33	0.25	38	het	21	39	53.85	0.5	35.05	het	g86436.t1.cds:c.2180G>A	g86436.t1.cds:p.Ser727Asn	Yes
					28	g91618.t1.cds	ABC transporter G family member 24-like	Contig63512	14495	T	C	8	20	40	0.12	37.75	het	14	22	63.64	0.29	37.07	het	g91618.t1.cds:c.1930T>C	g91618.t1.cds:p.Ser644Pro	Yes
					29	g99687.t1.cds	ABC transporter B family member 4-like	Contig76214	18465	A	G	25	38	65.79	0.4	36.48	het	26	57	45.61	0.48	35.65	het	g99687.t1.cds:c.607A>G	g99687.t1.cds:p.Ile203Val	Yes
					ATP-ADP: ec:3.6.1.3 - adenylpyrophosphatase
					1	g12076.t1.cds	pleiotropic drug resistance 3	Contig5421	100370	A	C	11	23	47.83	0.36	37.55	het	22	22	100	0.32	34.5	hom	g12076.t1.cds:c.1723A>C	g12076.t1.cds:p.Ile575Leu	Yes
					2	g19768.t1.cds	probable phospholipid-transporting ATPase 5	Contig8960	20338	T	G	7	30	23.33	0	36.57	het	16	30	53.33	0	34.75	het	g19768.t1.cds:c.2209T>G	g19768.t1.cds:p.Tyr737Asp	Yes
					3	g22662.t1.cds	ABC transporter C family member 14-like	Contig10337	8093	A	G	17	26	65.38	0.35	34.24	het	16	43	37.21	0.29	32.44	het	g22662.t1.cds:c.2041A>G	g22662.t1.cds:p.Met681Val	Yes
					4	g23280.t1.cds	DEAD-box ATP-dependent RNA helicase 7	Contig10587	21849	C	G	27	41	65.85	0.41	35.56	het	21	52	40.38	0.42	32.81	het	g23280.t1.cds:c.682C>G	g23280.t1.cds:p.Leu228Val	Yes
					5	g25638.t1.cds	endonuclease 2	Contig11730	6794	C	T	14	32	43.75	0.29	37.36	het	35	52	67.31	0.44	34.77	het	g25638.t1.cds:c.355C>T	g25638.t1.cds:p.Leu119Phe	Yes
					6	g32390.t1.cds	ABC transporter G family member 6-like	Contig14946	28338	C	A	15	27	55.56	0.4	35.87	het	12	33	36.36	0.5	33.83	het	g32390.t1.cds:c.1231G>T	g32390.t1.cds:p.Ala411Ser	Yes
					7	g34255.t1.cds	ABC transporter C family member 10-like	Contig15959	54194	C	A	12	40	30	0.46	36.67	het	26	52	50	0.48	34.27	het	g34255.t1.cds:c.637G>T	g34255.t1.cds:p.Val213Leu	Yes
					8	g35557.t1.cds	DNA repair RAD50	Contig16659	64054	A	G	7	26	26.92	0.43	36.86	het	19	38	50	0.42	36.68	het	g35557.t1.cds:c.862A>G	g35557.t1.cds:p.Met288Val	Yes
					9	g37716.t1.cds	calcium-transporting ATPase plasma membrane-type	Contig17789	7941	A	C	16	24	66.67	0.31	36.19	het	15	33	45.45	0.28	35.4	het	g37716.t1.cds:c.1181T>G	g37716.t1.cds:p.Leu394*	Yes
					10	g41366.t1.cds	calcium-transporting ATPase plasma membrane-type	Contig19948	16251	A	G	6	20	30	0.29	35.33	het	15	22	68.18	0.35	34.4	het	g41366.t1.cds:c.619A>G	g41366.t1.cds:p.Ile207Val	Yes
					11	g4317.t1.cds	kinesin KIN-14N	Contig1921	78528	G	A	20	60	33.33	0.43	36.35	het	42	80	52.5	0.42	35.52	het	g4317.t1.cds:c.1831G>A	g4317.t1.cds:p.Ala611Thr	Yes
					12	g4530.t1.cds	ATP-dependent DNA helicase homolog chloroplastic-like	Contig2002	76720	T	A	6	28	21.43	0.17	34.83	het	16	28	57.14	0.44	35.81	het	g4530.t1.cds:c.493A>T	g4530.t1.cds:p.Thr165Ser	Yes
					13	g47093.t1.cds	DEAD-box ATP-dependent RNA helicase 39	Contig23308	52161	C	A	7	20	35	0.38	37.43	het	18	26	69.23	0.28	34.39	het	g47093.t1.cds:c.607C>A	g47093.t1.cds:p.Leu203Ile	Yes
					14	g49907.t1.cds	ABC transporter B family member 9-like	Contig25269	10943	T	G	13	36	36.11	0.43	36.23	het	27	43	62.79	0.43	36.04	het	g49907.t1.cds:c.1015T>G	g49907.t1.cds:p.Ser339Ala	Yes
					15	g65367.t1.cds	eukaryotic initiation factor 4A-14	Contig36063	64620	C	A	17	28	60.71	0.18	37.35	het	15	38	39.47	0.17	35.47	het	g65367.t1.cds:c.358C>A	g65367.t1.cds:p.Leu120Ile	Yes
					16	g68141.t1.cds	ATPase GET3-like	Contig38246	38376	A	G	8	21	38.1	0	35.75	het	13	22	59.09	0	37.62	het	g68141.t1.cds:c.1016A>G	g68141.t1.cds:p.Lys339Arg	Yes
					17	g7536.t1.cds	multidrug resistance	Contig3373	2562	C	T	11	20	55	0.45	35.45	het	11	37	29.73	0.36	37.09	het	g7536.t1.cds:c.2323G>A	g7536.t1.cds:p.Val775Met	Yes
					18	g75921.t1.cds	myb X isoform X1	Contig45254	47629	C	T	19	33	57.58	0.2	36.37	het	11	29	37.93	0.09	32.91	het	g75921.t1.cds:c.1534G>A	g75921.t1.cds:p.Ala512Thr	Yes
					19	g76537.t1.cds	ABC transporter C family member 15	Contig45880	28065	C	G	7	27	25.93	0.38	38	het	16	30	53.33	0.5	37.56	het	g76537.t1.cds:c.3047G>C	g76537.t1.cds:p.Cys1016Ser	Yes
					20	g77034.t1.cds	ABC transporter B family member 25	Contig46326	11624	C	G	15	20	75	0.12	37.07	het	21	42	50	0.13	36.33	het	g77034.t1.cds:c.25G>C	g77034.t1.cds:p.Asp9His	Yes
					21	g82740.t1.cds	ABC transporter B family member 19-like	Contig52399	21090	G	C	10	22	45.45	0.36	34.6	het	14	22	63.64	0.2	30.71	het	g82740.t1.cds:c.755G>C	g82740.t1.cds:p.Gly252Ala	Yes
					22	g86436.t1.cds	kinesin KIN-14Q	Contig56780	16426	C	T	7	21	33.33	0.25	38	het	21	39	53.85	0.5	35.05	het	g86436.t1.cds:c.2180G>A	g86436.t1.cds:p.Ser727Asn	Yes
					23	g91618.t1.cds	ABC transporter G family member 24-like	Contig63512	14495	T	C	8	20	40	0.12	37.75	het	14	22	63.64	0.29	37.07	het	g91618.t1.cds:c.1930T>C	g91618.t1.cds:p.Ser644Pro	Yes
					24	g99687.t1.cds	ABC transporter B family member 4-like	Contig76214	18465	A	G	25	38	65.79	0.4	36.48	het	26	57	45.61	0.48	35.65	het	g99687.t1.cds:c.607A>G	g99687.t1.cds:p.Ile203Val	Yes
													28.4583		0.29875	36.4108			37.1667		0.324583	35.0446
